# Supplementary material for: The Association of TP53, BCL2, BAX and NOXA SNPs and Laryngeal Squamous Cell Carcinoma Development
Source: Int J Mol Sci. 2024 Nov 4;25(21):11849. doi: 10.3390/ijms252111849 (PMC11546907; doi:10.3390/ijms252111849)
Supplement: Supplementary file 1 [file ijms-25-11849-s001.zip]

Archive with 1 entries (1 files):
- ijms-3236754-supplementary.pdf
